# Supplementary material for: Transcriptome and Expression Profiling Analysis of the Hemocytes Reveals a Large Number of Immune-Related Genes in Mud Crab Scylla paramamosain during Vibrio parahaemolyticus Infection
Source: PLoS One. 2014 Dec 8;9(12):e114500. doi: 10.1371/journal.pone.0114500 (PMC4259333; doi:10.1371/journal.pone.0114500)
Supplement: S1 Table — (XLS) [file pone.0114500.s001.xls]

## Sheet: Sheet1
Table S1, 30 statistically significant KEGG classifications in the crab trabscriptome
KEGG Pathway	Gene Number	Percentage
Metabolic pathways	2701	0.1066
Regulation of actin cytoskeleton	1610	0.0635
Spliceosome	1162	0.0458
Amoebiasis	1105	0.0436
RNA transport	1006	0.0397
Pathways in cancer	944	0.0372
Salmonella infection	939	0.037
Adherens junction	919	0.0363
Vibrio cholerae infection	903	0.0356
Fc gamma R-mediated phagocytosis	900	0.0355
Shigellosis	880	0.0347
Focal adhesion	875	0.0345
Huntington's disease	806	0.0318
Epstein-Barr virus infection	797	0.0314
Bacterial invasion of epithelial cells	787	0.031
Lysine degradation	785	0.031
Herpes simplex infection	784	0.0309
Transcriptional misregulation in cancer	771	0.0304
Endocytosis	765	0.0302
Chemokine signaling pathway	761	0.03
mRNA surveillance pathway	741	0.0292
HTLV-I infection	703	0.0277
Pathogenic Escherichia coli infection	702	0.0277
Purine metabolism	682	0.0269
MAPK signaling pathway	668	0.0264
Protein processing in endoplasmic reticulum	598	0.0236
Ubiquitin mediated proteolysis	594	0.0234
Wnt signaling pathway	553	0.0218
Pyrimidine metabolism	543	0.0214
Vascular smooth muscle contraction	504	0.0199
