# Supplementary material for: Transcriptome and Expression Profiling Analysis of the Hemocytes Reveals a Large Number of Immune-Related Genes in Mud Crab Scylla paramamosain during Vibrio parahaemolyticus Infection
Source: PLoS One. 2014 Dec 8;9(12):e114500. doi: 10.1371/journal.pone.0114500 (PMC4259333; doi:10.1371/journal.pone.0114500)
Supplement: S3 Table — (XLS) [file pone.0114500.s003.xls]

## Sheet: Sheet1
Table S3-1, The Gene Ontology analysis（cellular component）of differentially expressed genes
Gene Ontology term	Cluster frequency	Genome frequency of use
cell cortex part	0.022	0.007
cell cortex	0.022	0.014
cell fraction	0.033	0.032
centrosome	0.022	0.014
chromatin	0.022	0.018
chromosome	0.033	0.042
cytoskeleton	0.121	0.093
cytosol	0.044	0.071
extracellular space	0.044	0.006
Golgi apparatus	0.033	0.048
heterochromatin	0.022	0.004
integral to plasma membrane	0.044	0.014
macromolecular complex	0.176	0.258
membrane fraction	0.022	0.019
microtubule cytoskeleton	0.077	0.057
microtubule organizing center	0.033	0.017
mitochondrion	0.066	0.108
nucleus	0.165	0.282
plasma membrane	0.22	0.098
protein complex	0.143	0.197
ribonucleoprotein complex	0.022	0.06

## Sheet: Sheet2
Table S3-2, The Gene Ontology analysis（molecular function）of differentially expressed genes
Gene Ontology term	Cluster frequency	Genome frequency of use
actin binding	0.014	0.018
adenyl nucleotide binding	0.11	0.099
ATP binding	0.082	0.088
ATPase activity	0.027	0.039
catalytic activity	0.568	0.593
DNA binding	0.055	0.053
endopeptidase activity	0.027	0.013
enzyme regulator activity	0.062	0.031
hydrolase activity	0.233	0.228
kinase activity	0.055	0.091
ligase activity	0.048	0.044
molecular transducer activity	0.048	0.041
nucleic acid binding	0.068	0.127
nucleotide binding	0.144	0.173
oxidoreductase activity	0.068	0.071
peroxidase activity	0.021	0.003
primary active transmembrane transporter activity	0.021	0.013
ribonucleotide binding	0.116	0.112
serine hydrolase activity	0.021	0.006
transferase activity	0.13	0.214
transmembrane transporter activity	0.089	0.051
ubiquitin protein ligase binding	0.014	0.002

## Sheet: Sheet3
Table S3-3, The Gene Ontology analysis（biological process）of differentially expressed genes
Gene Ontology term	Cluster frequency	Genome frequency of use
amino acid transport	0.023	0.007
biological regulation	0.383	0.351
cell communication	0.039	0.039
cell cycle	0.062	0.068
cell death	0.016	0.017
cytokinesis	0.023	0.008
DNA packaging	0.023	0.006
immune response	0.016	0.01
immune system development	0.016	0.015
negative regulation of cellular metabolic process	0.031	0.033
positive regulation of biological process	0.078	0.093
post-embryonic development	0.047	0.04
proteolysis	0.055	0.035
regulation of cell cycle process	0.016	0.02
response to chemical stimulus	0.102	0.087
response to stress	0.078	0.081
signal transduction	0.086	0.08
signaling pathway	0.086	0.085
translation	0.016	0.045
transmembrane transport	0.062	0.034
