# Supplementary material for: Transcriptome and Expression Profiling Analysis of the Hemocytes Reveals a Large Number of Immune-Related Genes in Mud Crab Scylla paramamosain during Vibrio parahaemolyticus Infection
Source: PLoS One. 2014 Dec 8;9(12):e114500. doi: 10.1371/journal.pone.0114500 (PMC4259333; doi:10.1371/journal.pone.0114500)
Supplement: S5 Table — (XLS) [file pone.0114500.s005.xls]

## Sheet: Sheet1
	Table S5, Primers used for real time PCR analyses in this study
ID	Primer	Sequence（5’-3’）
Chy	Forward	ACGAGGTCTCCCACGCTCACA
	Reverse	TTCCTGCTGACAAACGATCTTGC
Fam	Forward	GACATCGTGACAGAGGCAGAGT
	Reverse	CAGTAGAGTAGCCGTAGTGGGTG
ALF2	Forward	GGGGCAGGTACAGGCACATCA
	Reverse	ACCAACGGGTTCTCATCAACG
Ras	Forward	CCACTTCTCAATGTGACTCCGACTT
	Reverse	TGCCCGCACTTCCAGTAAACA
CD42	Forward	TCCGCTCCCTCCGAGAACCTA
	Reverse	CTGGCGGCTTAGTGGCTGCTC
PpC	Forward	TTTGTCACCTCCGACTACCC
	Reverse	CCAGGAACTAACGGGCTAT
SS	Forward	TTTCCTTCTATCCTCCGTCAC
	Reverse	CCTCCAACACCAGGCAACC
Pero	Forward	CAAGGGAAGGGAACGGGATG
	Reverse	CCACCTACAACGACGGACT
β-actin	Forward	GCGGCAGTGGTCATCTCCT
	Reverse	GCCCTTCCTCACGCTATCCT
